# Supplementary material for: Dietary Inclusion of Hydrolyzed Debaryomyces hansenii Yeasts Modulates Physiological Responses in Plasma and Immune Organs of Atlantic Salmon (Salmo salar) Parr Exposed to Acute Hypoxia Stress
Source: Front Physiol. 2022 Mar 28;13:836810. doi: 10.3389/fphys.2022.836810 (PMC8998430; doi:10.3389/fphys.2022.836810)
Supplement: Supplementary file 2 [file Data_Sheet_2.XLSX]

## Sheet: Pre-stress
L4 | Control Diet
Up-regulated
Enrichment FDR	Genes	Pathway Genes	Fold Enriched	Pathways
0.00022	2	2	321.3	Collagen fibril organization
0.00051	2	3	214.2	Microfibril
0.00051	2	3	214.2	Glucose-6-phosphate isomerase activity
0.04	1	2	160.7	Negative regulation of protein ubiquitination
0.04	1	2	160.7	Swimming
0.04	1	2	160.7	Negative regulation of protein modification by small protein conjugation or removal
0.0013	2	5	128.5	Bisphosphoglycerate mutase activity
0.0031	2	8	80.3	Phosphoglycerate mutase activity
1.3e-16	12	54	71.4	Extracellular matrix structural constituent
0.00022	3	14	68.9	Phosphagen biosynthetic process
0.00022	3	14	68.9	Phosphocreatine biosynthetic process
0.00022	3	14	68.9	Creatine kinase activity
0.00022	3	14	68.9	Phosphagen metabolic process
0.00022	3	14	68.9	Phosphocreatine metabolic process
0.00022	3	14	68.9	Phosphotransferase activity, nitrogenous group as acceptor
0.00037	3	17	56.7	Intramolecular oxidoreductase activity, interconverting aldoses and ketoses
9.3e-10	8	53	48.5	Collagen trimer
0.001	3	26	37.1	Hexose biosynthetic process
0.001	3	26	37.1	Monosaccharide biosynthetic process
0.001	3	26	37.1	Gluconeogenesis
0.012	2	18	35.7	Myotube differentiation
0.012	2	18	35.7	Extracellular matrix organization
1.9e-07	7	66	34.1	Glycolytic process
1.9e-07	7	66	34.1	ATP generation from ADP
0.013	2	19	33.8	Extracellular structure organization
3e-07	7	73	30.8	ADP metabolic process
0.015	2	21	30.6	Negative regulation of angiogenesis
0.015	2	21	30.6	Negative regulation of vasculature development
0.015	2	21	30.6	Negative regulation of blood vessel morphogenesis
0.015	2	21	30.6	Intramolecular transferase activity, phosphotransferases
3e-07	7	75	30	Pyruvate metabolic process
3e-07	7	76	29.6	Purine nucleoside diphosphate metabolic process
3e-07	7	76	29.6	Purine ribonucleoside diphosphate metabolic process
3e-07	7	76	29.6	Ribonucleoside diphosphate metabolic process
2.5e-14	14	156	28.8	ECM-receptor interaction
3.1e-07	7	78	28.8	Carbohydrate catabolic process
4.1e-07	7	84	26.8	Nucleotide phosphorylation
4.1e-07	7	84	26.8	Nucleoside diphosphate phosphorylation
0.0023	3	36	26.8	Striated muscle thin filament
0.0023	3	36	26.8	Myofilament
0.0023	3	36	26.8	Metallocarboxypeptidase activity
0.0029	3	39	24.7	Regulation of angiogenesis
7e-07	7	92	24.4	Nucleoside diphosphate metabolic process
0.0035	3	42	23	Regulation of vasculature development
0.026	2	29	22.2	Oxidoreductase activity, acting on the CH-NH2 group of donors, oxygen as acceptor
3.1e-07	8	122	21.1	Extracellular matrix
0.0045	3	46	21	Cellular modified amino acid biosynthetic process
0.0046	3	47	20.5	Carboxypeptidase activity
3.4e-07	8	126	20.4	Glycolysis / Gluconeogenesis
0.00069	4	63	20.4	Myofibril
0.00069	4	63	20.4	Sarcomere
0.00069	4	63	20.4	Contractile fiber
0.0048	3	48	20.1	Glucose metabolic process
0.0048	3	48	20.1	Intramolecular oxidoreductase activity
0.005	3	49	19.7	Regulation of cell migration
0.036	2	35	18.4	Troponin complex
0.037	2	36	17.9	Regulation of cell adhesion
0.037	2	36	17.9	Oxidoreductase activity, acting on the CH-NH2 group of donors
0.0011	4	73	17.6	Collagen-containing extracellular matrix
0.0067	3	55	17.5	Regulation of cell motility
0.007	3	56	17.2	Pentose phosphate pathway
0.0089	3	62	15.5	Regulation of locomotion
0.0089	3	62	15.5	Regulation of cellular component movement
0.047	2	42	15.3	Striated muscle cell differentiation
0.011	3	68	14.2	Carbohydrate biosynthetic process
3.1e-05	7	164	13.7	ATP metabolic process
2e-06	9	231	12.5	Monocarboxylic acid metabolic process
0.015	3	79	12.2	Metalloexopeptidase activity
1.7e-10	16	442	11.6	Focal adhesion
2.6e-05	8	232	11.1	Carbon metabolism
0.021	3	90	10.7	Hexose metabolic process
0.023	3	93	10.4	Arginine and proline metabolism
0.0019	5	160	10	Biosynthesis of amino acids
0.007	4	129	10	Cellular modified amino acid metabolic process
0.025	3	96	10	Monosaccharide metabolic process
0.026	3	98	9.8	Phospholipase activity
0.00066	6	200	9.6	Cell migration
0.00069	6	203	9.5	Cardiac muscle contraction
0.00011	8	285	9	Purine ribonucleotide metabolic process
0.033	3	108	8.9	Regulation of anatomical structure morphogenesis
0.00013	8	295	8.7	Purine nucleotide metabolic process
0.00014	8	300	8.6	Ribonucleotide metabolic process
0.036	3	112	8.6	Angiogenesis
0.00014	8	302	8.5	Ribose phosphate metabolic process
0.00016	8	310	8.3	Purine-containing compound metabolic process
0.0013	6	234	8.2	Cell motility
0.0013	6	234	8.2	Localization of cell
0.00057	7	284	7.9	Generation of precursor metabolites and energy
0.042	3	122	7.9	Blood vessel morphogenesis
0.043	3	123	7.8	Exopeptidase activity
0.043	3	124	7.8	Lipase activity
0.0051	5	208	7.7	Isomerase activity
0.021	4	185	6.9	Anatomical structure formation involved in morphogenesis
0.00051	8	380	6.8	Locomotion
0.022	4	190	6.8	Regulation of multicellular organismal development
1.7e-14	31	1494	6.7	Extracellular region
0.0012	7	334	6.7	Extracellular space
0.00059	8	393	6.5	Nucleotide metabolic process
0.00066	8	403	6.4	Nucleoside phosphate metabolic process
0.0046	6	307	6.3	Metallopeptidase activity
0.012	5	258	6.2	Regulation of developmental process
0.0058	6	327	5.9	Regulation of multicellular organismal process
0.00025	10	566	5.7	Carboxylic acid metabolic process
0.036	4	224	5.7	Wnt signaling pathway
0.036	4	224	5.7	Cell-cell signaling by wnt
0.00014	11	630	5.6	Biological adhesion
0.00014	11	630	5.6	Cell adhesion
0.00027	10	572	5.6	Oxoacid metabolic process
0.00028	10	576	5.6	Organic acid metabolic process
0.017	5	289	5.6	Phagosome
8.7e-05	12	713	5.4	Structural molecule activity
0.0018	8	480	5.4	Nucleobase-containing small molecule metabolic process
0.022	5	310	5.2	Regulation of localization
0.047	4	248	5.2	Circulatory system development
0.0048	7	437	5.1	Carbohydrate metabolic process
0.014	6	402	4.8	Supramolecular polymer
0.014	6	402	4.8	Supramolecular fiber
5.4e-06	17	1161	4.7	Calcium ion binding
0.00061	11	781	4.5	Organophosphate metabolic process
0.0089	7	496	4.5	Movement of cell or subcellular component
0.0097	7	504	4.5	Anatomical structure morphogenesis
0.043	5	378	4.3	Adrenergic signaling in cardiomyocytes
0.028	6	479	4	Supramolecular complex
0.004	10	851	3.8	Organic substance catabolic process
0.0033	11	988	3.6	Catabolic process
0.012	9	842	3.4	Carbohydrate derivative metabolic process
3.2e-07	39	4640	2.7	Cation binding
6.9e-07	38	4603	2.7	Metal ion binding
0.0074	14	1675	2.7	Developmental process
0.029	10	1187	2.7	Small molecule metabolic process
0.012	13	1585	2.6	Anatomical structure development
0.037	11	1443	2.4	Multicellular organism development
0.015	15	2055	2.3	Multicellular organismal process

## Sheet: 1h_post_stress
L4 | Control Diet
Up-regulated							Down-regulated
Enrichment FDR	Genes	Pathway Genes	Fold Enriched	Pathways			Enrichment FDR	Genes	Pathway Genes	Fold Enriched	Pathways
0.022	1	2	590.4	Dendrite terminus			0.039	1	2	1686.9	UDP-glucuronate metabolic process
0.022	1	2	590.4	Sensory dendrite			0.039	1	2	1686.9	UDP-glucuronate biosynthetic process
0.022	1	2	590.4	Dendritic knob			0.039	1	3	1124.6	UDP-glucose 6-dehydrogenase activity
0.044	1	5	236.2	Microvillus membrane			0.039	1	4	843.4	Hedgehog receptor activity
0.049	1	6	196.8	Lactate dehydrogenase activity
0.049	1	6	196.8	L-lactate dehydrogenase activity
1.9e-06	4	25	188.9	Oxygen carrier activity
2.3e-06	4	31	152.4	Hemoglobin complex
0.0019	2	16	147.6	Glutathione transferase activity
0.002	2	17	138.9	Retinoic acid receptor signaling pathway
3.3e-06	4	41	115.2	Gas transport
3.3e-06	4	41	115.2	Oxygen transport
3.3e-06	4	42	112.5	Oxygen binding
2.2e-05	4	70	67.5	Intracellular receptor signaling pathway
2.4e-05	4	76	62.1	Nuclear receptor activity
2.4e-05	4	77	61.3	Ligand-activated transcription factor activity
4.8e-05	4	94	50.2	Drug metabolism
0.001	3	74	47.9	Glutathione metabolic process
0.014	2	50	47.2	Drug metabolism
0.016	2	55	42.9	Transferase activity, transferring alkyl or aryl (other than methyl) groups
0.016	2	56	42.2	Metabolism of xenobiotics by cytochrome P450
0.027	2	83	28.5	Glutathione metabolism
0.0035	3	129	27.5	Cellular modified amino acid metabolic process
6.7e-05	5	243	24.3	Cytosol
0.036	2	102	23.2	Cytosolic DNA-sensing pathway
0.001	4	220	21.5	Heme binding
0.001	4	227	20.8	Tetrapyrrole binding
0.049	2	126	18.7	Glycolysis / Gluconeogenesis
0.01	3	192	18.5	Sulfur compound metabolic process
0.001	5	449	13.1	Chemical carcinogenesis
0.0022	5	564	10.5	Sequence-specific DNA binding
0.026	4	645	7.3	DNA-binding transcription factor activity, RNA polymerase II-specific
0.036	5	1196	4.9	Oxidation-reduction process
0.0057	9	2665	4	Metabolic pathways
0.023	10	4103	2.9	Small molecule binding
0.036	10	4428	2.7	Cytoplasm

## Sheet: 6h_post_stress
L4 | Control Diet
Up-regulated							Down-regulated
Enrichment FDR	Genes	Pathway Genes	Fold Enriched	Pathways			Enrichment FDR	Genes	Pathway Genes	Fold Enriched	Pathways
0.0067	2	3	62.5	Termination of RNA polymerase I transcription			0.0011	2	2	161.8	UDP-N-acetylglucosamine 4-epimerase activity
0.01	2	4	46.9	Elastic fiber assembly			0.0011	2	2	161.8	UDP-glucose 4-epimerase activity
0.01	2	4	46.9	Extracellular matrix assembly			0.0048	2	4	80.9	Lactoylglutathione lyase activity
0.01	2	4	46.9	DNA-templated transcription, termination			0.00014	4	10	64.7	Fatty acid elongation, monounsaturated fatty acid
0.01	2	4	46.9	Catenin complex			0.007	2	5	64.7	Galactose metabolic process
0.01	2	4	46.9	Procollagen-lysine 5-dioxygenase activity			0.00014	4	12	53.9	Long-chain fatty-acyl-CoA metabolic process
0.01	2	4	46.9	Alpha-catenin binding			0.00014	4	12	53.9	Fatty-acyl-CoA metabolic process
0.01	2	4	46.9	Peptidyl-lysine 5-dioxygenase activity			0.00014	4	12	53.9	Long-chain fatty-acyl-CoA biosynthetic process
0.014	2	5	37.5	Desmosome assembly			0.00014	4	12	53.9	Fatty-acyl-CoA biosynthetic process
0.014	2	5	37.5	Desmosome organization			0.0091	2	6	53.9	Cysteine biosynthetic process
2.1e-05	5	14	33.5	Phosphagen biosynthetic process			0.0091	2	6	53.9	Other organism cell
2.1e-05	5	14	33.5	Phosphocreatine biosynthetic process			0.0091	2	6	53.9	Other organism part
2.1e-05	5	14	33.5	Creatine kinase activity			0.0091	2	6	53.9	Other organism cell membrane
2.1e-05	5	14	33.5	Phosphagen metabolic process			0.0091	2	6	53.9	Cysteine metabolic process
2.1e-05	5	14	33.5	Phosphocreatine metabolic process			0.00014	4	13	49.8	Fatty acid elongation, unsaturated fatty acid
2.1e-05	5	14	33.5	Phosphotransferase activity, nitrogenous group as acceptor			0.012	2	7	46.2	Ribosomal large subunit assembly
0.019	2	6	31.2	Procollagen-proline 3-dioxygenase activity			0.012	2	7	46.2	Racemase and epimerase activity, acting on carbohydrates and derivatives
0.019	2	6	31.2	Peptidyl-proline 3-dioxygenase activity			0.012	2	7	46.2	Intermediate filament binding
0.024	2	7	26.8	Purine nucleoside diphosphate biosynthetic process			0.0011	3	11	44.1	Maturation of LSU-rRNA
0.024	2	7	26.8	Purine ribonucleoside diphosphate biosynthetic process			0.00014	4	15	43.1	3-oxo-arachidoyl-CoA synthase activity
0.024	2	7	26.8	Ribonucleoside diphosphate biosynthetic process			0.00014	4	15	43.1	3-oxo-cerotoyl-CoA synthase activity
0.024	2	7	26.8	ADP biosynthetic process			0.00014	4	15	43.1	3-oxo-lignoceronyl-CoA synthase activity
0.024	2	7	26.8	Protein xylosyltransferase activity			0.00014	4	15	43.1	Very-long-chain 3-ketoacyl-CoA synthase activity
0.0044	3	11	25.6	Collagen binding			0.013	2	8	40.4	Fatty acid elongation, polyunsaturated fatty acid
0.03	2	8	23.4	Nucleoside diphosphate biosynthetic process			0.013	2	8	40.4	Hemolysis in other organism
0.03	2	8	23.4	Transcription by RNA polymerase I			0.013	2	8	40.4	Pore complex assembly
0.03	2	8	23.4	Extracellular matrix binding			0.013	2	8	40.4	Cytolysis in other organism
0.0066	3	13	21.6	Procollagen-proline dioxygenase activity			0.013	2	8	40.4	Cytolysis in other organism involved in symbiotic interaction
0.0066	3	13	21.6	Peptidyl-proline dioxygenase activity			0.013	2	8	40.4	Hemolysis in other organism involved in symbiotic interaction
0.036	2	9	20.8	UDP-xylosyltransferase activity			0.013	2	8	40.4	Cornified envelope
0.036	2	9	20.8	Xylosyltransferase activity			0.013	2	8	40.4	Racemase and epimerase activity
0.0087	3	15	18.7	Pointed-end actin filament capping			0.00019	4	17	38.1	Fatty acid elongation, saturated fatty acid
0.0087	3	15	18.7	Tropomyosin binding			0.00019	4	17	38.1	Fatty acid elongation
0.041	2	10	18.7	Peptidyl-proline hydroxylation			0.00019	4	17	38.1	Very long-chain fatty acid biosynthetic process
0.041	2	10	18.7	Nucleoside monophosphate phosphorylation			0.00019	4	17	38.1	Fatty acid elongase activity
0.041	2	10	18.7	Sarcoplasmic reticulum membrane			0.0017	3	13	37.3	Carbon-sulfur lyase activity
0.01	3	16	17.6	AMP metabolic process			0.016	2	9	35.9	Cell killing
0.049	2	11	17	Posterior lateral line neuromast development			0.016	2	9	35.9	Killing of cells of other organism
0.00058	5	29	16.2	L-ascorbic acid binding			0.016	2	9	35.9	Killing of cells in other organism involved in symbiotic interaction
1e-06	9	54	15.6	Extracellular matrix structural constituent			0.016	2	9	35.9	Maturation of LSU-rRNA from tricistronic rRNA transcript (SSU-rRNA, 5.8S rRNA, LSU-rRNA)
0.012	3	18	15.6	Extracellular matrix organization			0.00031	4	20	32.4	Very long-chain fatty acid metabolic process
0.012	3	18	15.6	Basement membrane			0.00038	4	22	29.4	Ribosomal large subunit biogenesis
0.014	3	19	14.8	Extracellular structure organization			0.023	2	11	29.4	Cytoplasmic stress granule
1.1e-05	8	53	14.1	Collagen trimer			0.00014	5	29	27.9	Unsaturated fatty acid biosynthetic process
0.019	3	22	12.8	Regulation of cell shape			0.00014	5	32	25.3	Fatty acid derivative biosynthetic process
0.00044	6	46	12.2	Monosaccharide binding			0.00071	4	26	24.9	Fatty acid synthase activity
0.021	3	23	12.2	Skeletal muscle organ development			0.031	2	13	24.9	Long-chain fatty acid metabolic process
0.021	3	23	12.2	Skeletal muscle tissue development			0.031	2	13	24.9	DNA catabolic process
1.8e-10	18	156	10.8	ECM-receptor interaction			0.00014	5	33	24.5	Unsaturated fatty acid metabolic process
0.0026	5	44	10.6	Actomyosin structure organization			0.00098	4	29	22.3	Thioester biosynthetic process
0.00028	7	63	10.4	Myofibril			0.00098	4	29	22.3	Acyl-CoA biosynthetic process
0.00028	7	63	10.4	Sarcomere			0.04	2	15	21.6	Ribosome assembly
0.00028	7	63	10.4	Contractile fiber			0.00024	5	39	20.7	Fatty acid derivative metabolic process
0.00087	6	54	10.4	Starch and sucrose metabolism			0.048	2	17	19	Serine family amino acid biosynthetic process
0.0098	4	36	10.4	Glycosaminoglycan metabolic process			0.048	2	17	19	Sulfur amino acid biosynthetic process
0.0098	4	36	10.4	Aminoglycan metabolic process			0.0091	3	26	18.7	Receptor-mediated endocytosis
9.2e-05	8	73	10.3	ADP metabolic process			0.00014	6	57	17	Biosynthesis of unsaturated fatty acids
0.0032	5	46	10.2	Cellular modified amino acid biosynthetic process			0.0022	4	38	17	Nucleoside bisphosphate biosynthetic process
0.00011	8	76	9.9	Purine nucleoside diphosphate metabolic process			0.0022	4	38	17	Ribonucleoside bisphosphate biosynthetic process
0.00011	8	76	9.9	Purine ribonucleoside diphosphate metabolic process			0.0022	4	38	17	Purine nucleoside bisphosphate biosynthetic process
0.00011	8	76	9.9	Ribonucleoside diphosphate metabolic process			0.00019	6	64	15.2	Fatty acid biosynthetic process
0.00058	7	73	9	Collagen-containing extracellular matrix			0.013	3	32	15.2	Lipid translocation
0.00021	8	84	8.9	Nucleotide phosphorylation			0.013	3	32	15.2	Regulation of membrane lipid distribution
0.00021	8	84	8.9	Nucleoside diphosphate phosphorylation			0.013	3	32	15.2	RRNA binding
0.041	3	32	8.8	Nucleotide-sugar metabolic process			0.0042	4	46	14.1	Thioester metabolic process
0.041	3	32	8.8	Ascorbate and aldarate metabolism			0.0042	4	46	14.1	Acyl-CoA metabolic process
0.0021	6	66	8.5	Glycolytic process			0.0011	5	61	13.3	Fatty acid elongation
0.0021	6	66	8.5	ATP generation from ADP			0.00032	6	75	12.9	Sulfur compound biosynthetic process
1.1e-05	11	122	8.4	Extracellular matrix			0.0078	4	57	11.4	Nucleoside bisphosphate metabolic process
0.00082	7	78	8.4	Carbohydrate catabolic process			0.0078	4	57	11.4	Ribonucleoside bisphosphate metabolic process
0.00087	7	79	8.3	Negative regulation of endopeptidase activity			0.0078	4	57	11.4	Purine nucleoside bisphosphate metabolic process
0.048	3	34	8.3	Striated muscle cell development			0.00067	6	87	11.2	Monocarboxylic acid biosynthetic process
0.00087	7	80	8.2	Negative regulation of peptidase activity			0.00028	7	108	10.5	Fatty acid metabolic process
0.00087	7	80	8.2	Negative regulation of proteolysis			0.00014	8	124	10.4	Ribosome biogenesis in eukaryotes
0.00035	8	92	8.1	Nucleoside diphosphate metabolic process			0.00031	7	110	10.3	Fatty acid metabolism
0.00044	8	96	7.8	Regulation of peptidase activity			0.00098	6	95	10.2	RRNA processing
0.0012	7	85	7.7	Regulation of endopeptidase activity			0.0011	6	98	9.9	RRNA metabolic process
0.0037	6	75	7.5	Pyruvate metabolic process			0.00014	9	148	9.8	Ribosome biogenesis
1.5e-07	16	203	7.4	Cardiac muscle contraction			0.04	3	51	9.5	Alpha-amino acid biosynthetic process
0.0048	6	79	7.1	Serine-type endopeptidase inhibitor activity			0.04	3	51	9.5	Vacuolar transport
0.027	4	54	6.9	Regulation of cell morphogenesis			0.0013	6	104	9.3	Innate immune response
0.00089	8	111	6.8	Regulation of proteolysis			0.0049	5	89	9.1	Inflammatory response
0.00089	8	111	6.8	Carboxylic acid binding			0.00062	7	128	8.8	Nucleolus
0.00089	8	111	6.8	Organic acid binding			0.00014	9	168	8.7	Carboxylic acid biosynthetic process
0.0061	6	84	6.7	Axon guidance			0.049	3	56	8.7	Cellular amino acid biosynthetic process
0.0067	6	86	6.5	Neuron projection guidance			0.00014	9	170	8.6	Organic acid biosynthetic process
0.0087	6	93	6	Arginine and proline metabolism			0.018	4	80	8.1	Respirasome
0.039	4	62	6	Regulation of locomotion			0.027	4	90	7.2	Hexose metabolic process
0.039	4	62	6	Regulation of cellular component movement			0.00035	9	214	6.8	Ribonucleoprotein complex biogenesis
0.041	4	63	6	Peptidyl-proline modification			0.00098	8	192	6.7	Sulfur compound metabolic process
0.0024	8	132	5.7	Endopeptidase inhibitor activity			0.033	4	96	6.7	Monosaccharide metabolic process
0.0024	8	132	5.7	Endopeptidase regulator activity			0.0011	8	198	6.5	Interspecies interaction between organisms
0.011	6	99	5.7	Glycosaminoglycan binding			0.0091	6	163	6	Defense response to other organism
8.4e-10	26	442	5.5	Focal adhesion			0.0025	8	231	5.6	Monocarboxylic acid metabolic process
0.0016	9	157	5.4	Peptidase regulator activity			0.00032	11	326	5.5	Small molecule biosynthetic process
0.0067	7	121	5.4	Negative regulation of hydrolase activity			0.0029	8	236	5.5	Transferase activity, transferring acyl groups other than amino-acyl groups
0.00042	11	193	5.3	Cell morphogenesis			0.012	6	175	5.5	Actin filament binding
0.0018	9	159	5.3	Cellular component morphogenesis			0.012	6	177	5.5	Response to biotic stimulus
0.014	6	107	5.3	Lysine degradation			0.012	6	177	5.5	Response to external biotic stimulus
0.027	5	89	5.3	Regulation of Ras protein signal transduction			0.012	6	177	5.5	Response to other organism
0.002	9	162	5.2	Vitamin binding			0.0043	8	254	5.1	Lipid biosynthetic process
1e-06	20	378	5	Adrenergic signaling in cardiomyocytes			0.0058	8	269	4.8	Defense response
0.0051	8	150	5	Peptidase inhibitor activity			0.023	6	208	4.7	Isomerase activity
0.032	5	93	5	Amino sugar and nucleotide sugar metabolism			0.00031	13	457	4.6	Endoplasmic reticulum membrane
0.034	5	95	4.9	Sensory system development			0.00032	13	462	4.6	Nuclear outer membrane-endoplasmic reticulum membrane network
0.011	7	137	4.8	Axon development			0.012	7	244	4.6	Oxidative phosphorylation
0.012	7	141	4.7	Neuron projection morphogenesis			0.032	6	226	4.3	NcRNA processing
0.012	7	141	4.7	Cell projection morphogenesis			0.0037	10	384	4.2	Protein-containing complex binding
0.012	7	141	4.7	Plasma membrane bounded cell projection morphogenesis			0.015	8	334	3.9	Transferase activity, transferring acyl groups
8.4e-10	31	630	4.6	Biological adhesion			0.026	7	291	3.9	Necroptosis
8.4e-10	31	630	4.6	Cell adhesion			0.0013	13	553	3.8	Endoplasmic reticulum
0.0075	8	164	4.6	ATP metabolic process			0.023	8	362	3.6	Mitochondrial membrane
0.012	7	142	4.6	Cell part morphogenesis			0.038	7	314	3.6	Structural constituent of ribosome
0.022	6	122	4.6	Axonogenesis			0.039	7	316	3.6	NcRNA metabolic process
0.025	6	126	4.5	Glycolysis / Gluconeogenesis			0.005	12	566	3.4	Carboxylic acid metabolic process
0.0026	10	211	4.4	Negative regulation of cellular protein metabolic process			0.0054	12	572	3.4	Oxoacid metabolic process
0.0026	10	211	4.4	Negative regulation of protein metabolic process			0.0057	12	576	3.4	Organic acid metabolic process
0.027	6	129	4.4	Cellular modified amino acid metabolic process			0.0097	11	540	3.3	Cellular lipid metabolic process
0.0061	9	196	4.3	Negative regulation of catalytic activity			0.025	9	452	3.2	Intracellular protein transport
0.03	6	132	4.3	Cell morphogenesis involved in neuron differentiation			0.041	8	406	3.2	Mitochondrial envelope
0.011	8	178	4.2	Neuron projection development			0.046	8	415	3.1	Immune response
0.012	8	182	4.1	Metalloendopeptidase activity			0.0081	14	789	2.9	Lipid metabolic process
0.0086	9	211	4	Negative regulation of molecular function			0.01	13	725	2.9	Amide biosynthetic process
0.038	6	141	4	Cell morphogenesis involved in differentiation			0.044	9	503	2.9	Cellular protein localization
9.8e-06	22	522	3.9	Actin binding			0.045	9	504	2.9	Cellular macromolecule localization
1.9e-05	21	504	3.9	Anatomical structure morphogenesis			0.0013	20	1169	2.8	Organic substance transport
0.0071	10	248	3.8	Circulatory system development			0.0024	18	1037	2.8	Macromolecule localization
0.0032	12	307	3.7	Metallopeptidase activity			0.0068	15	862	2.8	Cellular amide metabolic process
0.018	8	200	3.7	Cell migration			0.007	15	867	2.8	Nitrogen compound transport
2.7e-10	44	1161	3.6	Calcium ion binding			0.012	13	738	2.8	Protein transport
0.0058	11	283	3.6	Neuron differentiation			0.012	13	746	2.8	Peptide transport
0.013	9	232	3.6	Carbon metabolism			0.012	13	748	2.8	Establishment of protein localization
0.021	8	208	3.6	Carbohydrate binding			0.013	13	757	2.8	Amide transport
0.032	7	180	3.6	Tube development			1.4e-06	45	2665	2.7	Metabolic pathways
0.00072	16	426	3.5	Actin cytoskeleton organization			0.00031	25	1474	2.7	Organelle membrane
0.036	7	185	3.5	Anatomical structure formation involved in morphogenesis			0.017	13	789	2.7	Protein localization
0.00087	16	436	3.4	Actin filament-based process			0.004	19	1187	2.6	Small molecule metabolic process
0.0061	12	334	3.4	Extracellular space			0.0042	23	1604	2.3	Endomembrane system
0.008	11	301	3.4	Generation of neurons			0.0067	21	1462	2.3	Organonitrogen compound biosynthetic process
0.018	9	248	3.4	Enzyme inhibitor activity			0.03	17	1274	2.2	Cellular component biogenesis
0.014	10	284	3.3	Generation of precursor metabolites and energy			0.00082	50	4428	1.8	Cytoplasm
0.014	10	285	3.3	Purine ribonucleotide metabolic process			0.017	37	3563	1.7	Transport
0.0022	15	434	3.2	Regulation of hydrolase activity			0.019	37	3593	1.7	Establishment of localization
0.0058	13	380	3.2	Locomotion			0.049	37	3849	1.6	Localization
0.012	11	327	3.2	Neurogenesis
0.017	10	295	3.2	Purine nucleotide metabolic process
0.036	8	234	3.2	Cell motility
0.036	8	234	3.2	Localization of cell
0.038	8	237	3.2	Neuron development
0.019	10	300	3.1	Ribonucleotide metabolic process
0.019	10	302	3.1	Ribose phosphate metabolic process
0.021	10	307	3.1	Cell adhesion molecules
3.9e-09	48	1494	3	Extracellular region
0.022	10	310	3	Purine-containing compound metabolic process
0.013	12	385	2.9	Negative regulation of nitrogen compound metabolic process
0.027	10	323	2.9	Apelin signaling pathway
0.0067	15	496	2.8	Movement of cell or subcellular component
0.0073	15	503	2.8	Negative regulation of macromolecule metabolic process
0.018	12	402	2.8	Negative regulation of cellular metabolic process
0.031	10	331	2.8	Supramolecular fiber organization
0.0018	21	742	2.7	Cytoskeleton organization
0.01	15	525	2.7	Negative regulation of metabolic process
0.011	14	480	2.7	Nucleobase-containing small molecule metabolic process
0.00077	24	849	2.6	Cytoskeletal protein binding
0.016	14	506	2.6	Regulation of cellular protein metabolic process
0.035	11	393	2.6	Nucleotide metabolic process
0.039	11	403	2.6	Nucleoside phosphate metabolic process
0.019	14	520	2.5	Regulation of protein metabolic process
0.021	14	527	2.5	Nervous system development
0.046	11	415	2.5	Cell development
0.0058	21	826	2.4	Regulation of catalytic activity
0.03	14	557	2.4	Transferase activity, transferring glycosyl groups
0.0067	21	842	2.3	Carbohydrate derivative metabolic process
0.0016	31	1332	2.2	Proteolysis
0.0071	24	1034	2.2	System development
0.011	21	889	2.2	Regulation of molecular function
0.013	20	851	2.2	Organic substance catabolic process
0.023	18	781	2.2	Organophosphate metabolic process
2.1e-10	104	4640	2.1	Cation binding
2.1e-10	103	4603	2.1	Metal ion binding
0.00043	42	1900	2.1	Phosphorylation
0.00062	39	1746	2.1	Kinase activity
0.0016	35	1585	2.1	Anatomical structure development
0.013	23	1040	2.1	Negative regulation of biological process
0.024	19	848	2.1	Negative regulation of cellular process
0.00021	48	2212	2	Plasma membrane
0.00033	48	2267	2	Cell periphery
0.0035	35	1675	2	Developmental process
0.018	24	1141	2	Intracellular signal transduction
0.026	21	988	2	Catabolic process
0.002	40	1943	1.9	Transferase activity, transferring phosphorus-containing groups
0.0085	30	1443	1.9	Multicellular organism development
0.00047	63	3360	1.8	Catalytic activity, acting on a protein
0.021	28	1433	1.8	Phosphotransferase activity, alcohol group as acceptor
0.041	24	1253	1.8	Protein kinase activity
0.018	37	2055	1.7	Multicellular organismal process
0.039	30	1670	1.7	Transition metal ion binding
0.0022	70	4132	1.6	Anion binding
0.013	46	2665	1.6	Metabolic pathways
0.018	48	2862	1.6	Phosphorus metabolic process
0.033	42	2533	1.6	ATP binding
0.0067	65	3954	1.5	Transferase activity
0.013	65	4103	1.5	Small molecule binding
0.025	57	3640	1.5	Carbohydrate derivative binding
0.04	42	2573	1.5	Adenyl ribonucleotide binding
0.041	42	2579	1.5	Adenyl nucleotide binding
0.041	42	2583	1.5	Cellular component organization
0.048	45	2844	1.5	Phosphate-containing compound metabolic process
